# Supplementary material for: Clinical and Microbiological Effects of an Antimicrobial Stewardship Program in Urology—A Single Center Before-After Study
Source: Antibiotics (Basel). 2022 Mar 10;11(3):372. doi: 10.3390/antibiotics11030372 (PMC8944612; doi:10.3390/antibiotics11030372)
Supplement: Supplementary file 1 [file antibiotics-11-00372-s001.zip]

Archive with 1 entries (1 files):
- antibiotics-1593265-supplementary.pdf
